# Supplementary material for: Structural Phase Transitions and Thermal Degradation Process of MAPbCl3 Single Crystals Studied by Raman and Brillouin Scattering
Source: Materials (Basel). 2022 Nov 17;15(22):8151. doi: 10.3390/ma15228151 (PMC9699233; doi:10.3390/ma15228151)
Supplement: Supplementary file 1 [file materials-15-08151-s001.zip]

Archive with 1 entries (1 files):
- materials-1981969-supplementary.pdf
